# Supplementary material for: Ethnoveterinary Practices and Ethnobotanical Knowledge on Plants Used against Cattle Diseases among Two Communities in South Africa
Source: Plants (Basel). 2022 Jul 5;11(13):1784. doi: 10.3390/plants11131784 (PMC9268905; doi:10.3390/plants11131784)
Supplement: Supplementary file 1 [file plants-11-01784-s001.zip]

Archive with 1 entries (1 files):
- plants-1778070 supplementary.pdf
